# Supplementary material for: Comparison of risk scores for predicting adverse outcomes in acute lower gastrointestinal bleeding
Source: Heliyon. 2024 Oct 9;10(20):e38877. doi: 10.1016/j.heliyon.2024.e38877 (PMC11620128; doi:10.1016/j.heliyon.2024.e38877)
Supplement: Multimedia component 1 [file mmc1.xlsx]

## Sheet: Table1 Score
Online Resource Table 1 Components of the Oakland, SALGIB, Birmingham score.
Oakland		SALGIB		Birmingham
Age(years)		Heart rate(bpm)		Male gender	1
<40	0	<100	0	Admission haemoglobin
40-69	1	≥100	1	<83	6
≥70	2	SBP(mmHg)		83-<97	5
Sex		≥100	0	97-<112	4
Female	0	<100	3	112-<116	3
Male	1	Hematocrit(%)		116-<133	2
Previous lower gastrointestinal bleeding admission		≥35	0	133-<147	1
No	0	30-34.9	1	>147	0
Yes	1	25-29.9	3
DRE findings		<25	5
No blood	0	Platelet count( 103/μL）
Blood	1	>150	0
Heart rate(bpm)		≤150	1
<70	0
70-89	1
90-109	2
≥110	3
SBP(mmHg)
50-89	5
90-119	4
120-129	3
130-159	2
≥160	0
Haemoglobin(g/dL)
36-69	22
70-89	17
90-109	13
110-129	8
130-159	4
≥160	0
DRE: digital rectal examination; SBP: systolic blood pressure.
